# Supplementary material for: Essential Oil Volatile Fingerprint Differentiates Croatian cv. Oblica from Other Olea europaea L. Cultivars
Source: Molecules. 2021 Jun 9;26(12):3533. doi: 10.3390/molecules26123533 (PMC8226588; doi:10.3390/molecules26123533)
Supplement: Supplementary file 1 [file molecules-26-03533-s001.zip]

Archive with 2 entries (2 files):
- Supplementary Figures_corr.pdf
- Supplementary Tables_corr.pdf
